# Supplementary material for: Gut microbiota and metabolic changes in children with idiopathic short stature
Source: BMC Pediatr. 2024 Jul 23;24:468. doi: 10.1186/s12887-024-04944-3 (PMC11265363; doi:10.1186/s12887-024-04944-3)
Supplement: Supplementary file 2 — Supplementary Material 2. [file 12887_2024_4944_MOESM2_ESM.xlsx]

## Sheet: clinical_information
Sample	Group	Batch	Gender	Age	Height	SD	Weight	BMI
I01	ISS	1	F	4.83	1.01	-2.1	14.7	14.55
I02	ISS	1	M	5.25	0.99	-3.2	13.5	13.75
I03	ISS	1	F	5.67	1.02	-2.9	14	13.54
I04	ISS	1	M	5.58	1.01	-3.2	15.2	14.99
I05	ISS	1	F	9.58	1.23	-2.5	18.4	12.26
I06	ISS	1	M	13.42	1.47	-2.08	32.1	14.94
I07	ISS	1	F	10.5	1.24	-2.93	21.5	13.92
I08	ISS	1	M	4.92	1	-2.6	13.75	13.81
I09	ISS	1	M	4.92	1.02	-2.2	13.9	13.49
I10	ISS	1	F	4.42	0.96	-2.46	14.3	15.39
I11	ISS	1	M	7.58	1.17	-2.12	17.7	13.04
I12	ISS	1	F	6.83	1.11	-2.2	14.5	11.77
I13	ISS	1	F	7.17	1.13	-2.2	19	15.01
I14	ISS	1	F	10.92	1.29	-2.6	35.5	21.33
I15	ISS	1	F	3.25	0.9	-2	11.3	13.95
I16	ISS	1	F	13.5	1.37	-3.6	25.8	13.75
I17	ISS	1	M	12.58	1.36	-2.6	28	15.14
I18	ISS	1	M	3	0.87	-2.6	12	15.85
I19	ISS	1	M	11	1.33	-1.9	25.8	14.7
I20	ISS	1	F	8.33	1.19	-2.2	19.1	13.6
I21	ISS	1	M	13.25	1.44	-2.3	32.2	15.59
I22	ISS	1	M	7.5	1.16	-2.1	20	14.79
I23	ISS	1	F	8.25	1.19	-2	21.4	15.11
I24	ISS	2	F	6.08	1.07	-2.1	18.8	16.3
I25	ISS	2	M	6.08	1.04	-3.1	15	13.92
I26	ISS	2	M	6.25	1.1	-2	21.2	17.62
C01	Control	1	M	9.67	1.38	-0.1	35	18.38
C02	Control	1	M	4.83	1.12	0.4	20	15.94
C03	Control	1	M	7.08	1.23	-0.3	19.5	12.89
C04	Control	1	F	7.67	NA	NA	NA	NA
C05	Control	1	M	7.17	NA	NA	NA	NA
C06	Control	1	F	3.5	0.94	-1.4	14	15.84
C07	Control	2	M	10.08	1.4	0	28.7	14.56
C08	Control	2	M	11.25	1.42	-0.8	36.4	18.18
C09	Control	2	F	9.08	1.29	-1	23	13.89
C10	Control	2	F	3.92	1.06	0.9	16	14.24
C11	Control	2	M	3.42	0.98	-0.5	16	16.66
C12	Control	2	F	9.83	1.4	0.2	32	16.33
C13	Control	2	M	8.83	1.35	0.1	28	15.36
C14	Control	2	F	5.17	1.17	1.3	20	14.61
C15	Control	2	F	8.5	1.4	1.6	27	13.78
C16	Control	2	M	10.67	1.5	1	37	16.44
C17	Control	2	M	10.75	1.58	2.2	40	16.02
C18	Control	2	F	4	1.03	0	17.5	16.5
C19	Control	2	F	5.5	1.2	1.5	19	13.19
C20	Control	2	F	8.42	1.32	0.2	28	16.07
C21	Control	2	M	9.08	1.31	-0.8	30	17.48
C22	Control	2	F	8.92	1.32	-0.4	27	15.61
C23	Control	2	M	8.67	1.29	-0.8	25	15.02
C24	Control	2	F	11.67	1.42	-1.3	41	20.33
C25	Control	2	M	9.92	1.48	1.3	47.2	21.55

## Sheet: Sheet1
Gut microbiota and metabolic changes in children with idiopathic short stature
Luyan Yan1†, Bin Ye2†，Min Yang3†，Yongsheng Shan4†，Dan Yan1，DanFeng Fang2，Kaichuang Zhang1，Yongguo Yu1*
1Department of Pediatric Endocrinology and Genetic Metabolism, Shanghai Institute for Pediatric Research, Xinhua Hospital Affiliated to Shanghai Jiao Tong University School of Medicine, Shanghai, China.
2Department of Pediatric Internal Medicine, Taizhou Central Hospital, Taizhou University Hospital, Taizhou, China.
3Department of Pediatrics, Shengjing Hospital of China Medical University, Shenyang, China.
4Department of Pediatrics, Xiaoshan Hospital Affiliated to Hangzhou Normal University, Hangzhou, China.
†These authors have contributed equally to this work and share first authorship.
* Correspondence:
Yongguo Yu
yuyongguo@shsmu.edu.cn.
ORCID:0000-0002-4472-0910
